# Supplementary material for: STI Knowledge in Berlin Adolescents
Source: Int J Environ Res Public Health. 2018 Jan 10;15(1):110. doi: 10.3390/ijerph15010110 (PMC5800209; doi:10.3390/ijerph15010110)
Supplement: Supplementary file 1 [file ijerph-15-00110-s001.zip]

Archive with 3 entries (3 files):
- Supplementary File 3 - Schooltype and Knowledge.docx
- Supplementary File 2 - Migration and Knowledge.docx
- Supplementary File 1 - lack of awareness by gender, migrant bg, school type.docx
